# Supplementary material for: Mouse MRE11-RAD50-NBS1 is needed to start and extend meiotic DNA end resection
Source: Nat Commun. 2025 Apr 16;16:3613. doi: 10.1038/s41467-025-57928-x (PMC12003770; doi:10.1038/s41467-025-57928-x)
Supplement: Supplementary file 4 — Supplementary Dataset 1 [file 41467_2025_57928_MOESM4_ESM.xlsx]

## Sheet: Sheet1
Supplementary Data 1. S1-seq, Exo7/T-seq and MRE11-ChIP mapping statistics
Method, genotype and age	No. of reads	No. mapped	No. mapped uniquely	Ref
S1-seq, wild type, 14.5 dpp	16731828	15406997	8196974	*
S1-seq, wild type, 14.5 dpp	50305987	45746907	17453617	*
S1-seq, wild type, 14.5 dpp	23836476	21804210	3206542	*
S1-seq, wild type, 14.5 dpp	13538465	11245451	7052876	*
S1-seq, wild type, 14.5 dpp	20563792	18317528	8721466	*
Exo7/T-seq, wild type, 14.5 dpp	19157375	17410195	2407750	*
Exo7/T-seq, wild type, 14.5 dpp	9625692	8364663	1786410	*
S1-seq, wild type, 11 wk	11950314	9289056	5281339	*
Exo7/T-seq, wild type, 5 wk	23860774	20240541	4400942	*
Exo7/T-seq, wild type, 5 wk	22254127	20189150	4348064	*
S1-seq, Spo11–/–, 14.5 dpp	22406609	19888057	7898087	*
S1-seq, Spo11–/–, 14.5 dpp	9557181	7472470	3751662	*
Exo7/T-seq, Spo11–/–, 14.5 dpp	18057775	16654402	9993210	**
Exo7/T-seq, Spo11–/–, 14.5 dpp	15520042	14331587	8247128	**
S1-seq, Mre11-cKO, 14.5 dpp	9253463	7394058	3682713	†
S1-seq, Mre11-cKO, 5 wk	14307348	11992935	6414121	†
S1-seq, Mre11-cKO, 5 wk	12932363	11316956	5849802	†
Exo7/T-seq, Mre11-cKO, 5 wk	8624714	7430200	3501289	†
Exo7/T-seq, Mre11-cKO, 5 wk	11837141	9949034	3500795	†
S1-seq, Mre11-cHN, 14.5 dpp	22798321	20066591	6546369	†
Exo7/T-seq, Mre11-cHN, 5 wk	21053681	19067766	5430126	†
Exo7/T-seq, Mre11-cHN, 5 wk	14536250	12405858	5020437	†
Exo7/T-seq, Mre11-cHN, 7 wk	8624714	7430200	3501289	†
Exo7/T-seq, Mre11-cHN, 9 wk	19594185	17972385	5128521	†
Exo7/T-seq, Mre11-cHN, 11 wk	18155410	16757982	5867736	†
Exo7/T-seq, Mre11-HN het, 5 wk	19865984	18103199	5278163	†
S1-seq, Mre11-ATLD1, 14.5 dpp	13140150	11101025	2661923	†
S1-seq, Mre11-ATLD1, 14.5 dpp	12282768	11189730	6240642	†
S1-seq, Rad50-L1237F, 14.5 dpp	33428256	30063707	19641976	†
S1-seq, Rad50-L1237F, 14.5 dpp	10388368	8266451	3417215	†
S1-seq, Rad50-D69Y, 14.5 dpp	38599640	34017973	17269962	†
S1-seq, Rad50-D69Y, 14.5 dpp	9774402	7713491	4346239	†
S1-seq, Nbs1∆B, 14.5 dpp	32029388	28791187	16807532	†
S1-seq, Nbs1∆B, 14.5 dpp	18887855	16916545	8483822	†
S1-seq, Nbs1∆B/+, 14.5 dpp	11668010	9643329	2498395	†
S1-seq, Nbs1∆B/+, 14.5 dpp	9902327	7677423	3750832	†
S1-seq, Nbs1∆B, 16.5 dpp	7999728	6272866	3014706	†
S1-seq, Nbs1∆B, 16.5 dpp	11373014	9728431	5412054	†
S1-seq, Nbs1∆B Exo1DA, 16.5 dpp	12512577	11460477	6225902	†
S1-seq, Nbs1∆B Exo1DA, 16.5 dpp	9300830	7216734	3609598	†
S1-seq, Exo1DA, 16.5 dpp	12227344	11177166	6319057	†
S1-seq, Exo1DA, 16.5 dpp	27628884	24038637	6243144	†
S1-seq, Rad50S, 16.5 dpp	22733841	20105504	12218008	†
S1-seq, Rad50S, 16.5 dpp	12066801	10861659	6378596	†
S1-seq, Ctip-cKO, 14.5 dpp	24539681	21274883	4776736	†
Exo7/T-seq, Ctip-cKO, 5 wk	19846982	17326860	6027926	†
S1-seq, wild type, 12.5 dpp	55422810	50863055	15658589	*
S1-seq, wild type, 13.5 dpp	58845411	54411337	17560563	*
S1-seq, wild type, 15.5 dpp	51945205	48042167	24049978	*
S1-seq, wild type, 16.5 dpp	54938845	49928756	14745494	*
S1-seq, wild type, 12.5 dpp	22751133	20356990	3700654	†
S1-seq, wild type, 13.5 dpp	24898561	22742274	3215326	†
S1-seq, wild type, 15.5 dpp	24872788	22686216	3842106	*
S1-seq, wild type, 16.5 dpp	25804707	23468594	4398765	*
S1-seq, wild type, 12.5 dpp	37003923	7455456	1965592	†
S1-seq, wild type, 13.5 dpp	31228109	6175560	1658463	†
S1-seq, wild type, 14.5 dpp	25610550	5155404	1151530	†
S1-seq, wild type, 15.5 dpp	31938187	6541586	1372672	†
S1-seq, wild type, 16.5 dpp	32078661	6365300	1388773	†
MRE11-ChIP, wild type, 7wk	11853063	10483250	4566646	†
MRE11-ChIP, wild type, 7wk	14794788	14359551	7658364	†
MRE11-ChIP, Mre11-cHN, 7wk	9273480	8823644	4457326	†
MRE11-ChIP, Mre11-cHN, 7wk	12186242	11649413	5486836	†
MRE11-ChIP, Mre11-cHN, 7wk	10574081	10015905	4803917	†
MRE11-ChIP, Atm–/–, 7wk	11801432	10602025	4011579	†
* Kim et al. 202434
** Xu et al. 2023117
† This study
