# Supplementary material for: Mouse MRE11-RAD50-NBS1 is needed to start and extend meiotic DNA end resection
Source: Nat Commun. 2025 Apr 16;16:3613. doi: 10.1038/s41467-025-57928-x (PMC12003770; doi:10.1038/s41467-025-57928-x)
Supplement: Supplementary file 5 — Supplementary Dataset 2 [file 41467_2025_57928_MOESM5_ESM.xlsx]

## Sheet: Sheet1
Supplementary Data 2. Antibodies.
Primary Antibodies
Target	Dilution for IF	Dilution for IB	Host Species	Supplier	Catalog number or reference
SYCP3	1:400 or 1:200	n/a	Mouse	Santa Cruz	sc-74569
SYCP1	1:200	n/a	Rabbit	Abcam	ab15090
RPA2	1:1000	n/a	Rabbit	Abcam	ab76420
DMC1	1:100	n/a	Rabbit	Santa Cruz	sc-22768
DMC1	1:50	n/a	Guinea pig	home-made T113-1, ABclonal Biotechnology	Ref.65
RAD51	1:50	n/a	Rabbit	Santa Cruz	sc-8349
gH2AX	1:6000	n/a	Rabbit	Abcam	ab2893
a-tubulin	n/a	1:5000	Rat	Bio-Rad	MCA78G
MRE11	n/a	1:2000	Rabbit	Novus Biologicals	NB100-142
MRE11	n/a	1:5000	Rabbit	Custom made	Ref.24
				(Petrini laboratory)
RAD50	n/a	1:2000	Rabbit	Novus Biologicals	NB100-154
RAD50	n/a	1:5000	Rabbit	Custom made	Ref.24
				(Petrini laboratory)
NBS1	n/a	1:2000	Rabbit	Novus Biologicals	NB100-143
NBS1	n/a	1:5000	Rabbit	Custom made	Ref.24
				(Petrini laboratory)
KAP1	n/a	1:5000	Mouse	Santa Cruz	sc-136102
pKAP1 (Ser824)	n/a	1:5000	Rabbit	Abcam	ab70369
b-ACTIN	n/a	1:40000	Mouse	Abcam	ab49900
	Dilution for Flow cytometry
pHistone H3 (Ser10)	1:200		Rabbit	Millipore	06-570
	Dilution for IP
SPO11-180	1:2000		mouse	MSKCC Antibody and Bioresource Core Facility	n/a
	Dilution for Histology
MRE11	1:5000		Rabbit	Novus Biologicals	NB100-142
DDX4	0.17 μg/ml		Rabbit	Abcam	ab13840
	Dilution for ChIP
MRE11	10 μl/ reaction		Rabbit	Novus Biologicals	NB100-142
DMC1	20 μl/ reaction		Mouse	Abcam	ab11054
RAD51	10 μl/ reaction		Mouse	Novus Biologicals	NB100-148
RPA2	10 μl/ reaction		Rabbit	Abcam	ab76420
Secondary Antibodies
Target	Dilution for IF	Fluorophore	Host Species	Supplier	Catalog number
anti-Guinea pig	1:100	Alexa-488	Goat	Invitrogen	A-11073
anti-Mouse	1:200	CF405S	Goat	Biotium	BT20080
anti-Mouse	1:400	Alexa-594	Goat	Invitrogen	A-11005
anti-Rabbit	1:100 or 1:400	Alexa-555	Donkey	Invitrogen	A-31572
