# Supplementary material for: Mouse MRE11-RAD50-NBS1 is needed to start and extend meiotic DNA end resection
Source: Nat Commun. 2025 Apr 16;16:3613. doi: 10.1038/s41467-025-57928-x (PMC12003770; doi:10.1038/s41467-025-57928-x)
Supplement: Supplementary file 7 — Source Data [file 41467_2025_57928_MOESM7_ESM.xlsx]

## Sheet: Fig. 1c
MRN protein stability, by western blot, upon conditional deletion of Mre11 in adult mice.
The intensity of MRE11 in the western blot was quantified and normalized against the wild type and loading control. The MRE11 protein level, in comparison to the wild type, was calculated from the MRE11 titration plot.
					The blot was cut into three pieces for RAD50, MRE11, and tubulin.
					The blot used for MRE11 detection was stripped and used for NBS1 detection.
					For the source data presentation, chemiluminescence signal images were overlayed with the blot membrane picture that was taken in colometric mode to detect the size marker.
					The chemiluminescence picture without the overlayed membrane image was used to quantify the MRE11 and tubulin signal.
	MRE11								Tubulin
	Loading	Integrated Density	BG subtraction	Normalized to wt	Normalized to Tub			Loading	Integrated Density	BG subtraction	Normalized to wt
Background (BG)	–	3.821	0				Background (BG)	–	2.53	0
Mre11 wt	0.2	425.215	421.394	0.319233			Mre11 wt	0.2	307.237	304.707	0.54377
	0.4	718.734	714.913	0.541592				0.4	438.152	435.622	0.777397
	0.6	1095.63	1091.81	0.827112				0.6	524.159	521.629	0.930882
	0.8	1222.56	1218.74	0.92327				0.8	550.579	548.049	0.97803
	1	1323.84	1320.02	1	1			1	562.89	560.36	1
Mre11-cHet	0.692715	942.61	938.789	0.711192	0.803071		Mre11-cHet		498.78	496.25	0.885591
Mre11-cKO	0.0431878	387.288	383.467	0.290501	0.236943		Mre11-cKO		689.553	687.023	1.22604

## Sheet: Fig. 1e
Quantification of tubule classes categorized based on presence of MRE11-positive spermatocytes.
The mean of two biological replicates of Mre11 cKO tubules were plotted with range.
	Tubule counts			Normalized (%)
	WT	Mre11-cKO		WT	Mre11-cKO
Category	Exp. 1	Exp. 1	Exp. 2	Exp. 1	Exp. 1	Exp. 2	Mean
MRE11(+) spermatocytes	176	0	0	100	0	0
Mixed	0	86	112	0	63.7037	63.2768	63.4903
Only MRE11(–) spermatocytes	0	27	37	0	20	20.904	20.452
No spermatocytes	0	22	28	0	16.2963	15.8192	16.0578
	Graphs plotted in Prism 9

## Sheet: Fig. 2b
S1-seq signal for Mre11-cKO (n = 2) and wild type (n = 10 for juvenile, 1 for adult).
Each point is the area under the genome-average curve.
		wt 14.5-16.5 dpp	wt 11 wk	Mre11-cKO 5 wk
	1	1.26285	1.64079	4.26939
	2	1.22798		2.90691
	3	1.65505
	4	1.36218
	5	1.20771
	6	0.516738
	7	1.50495
	8	1.87625
	9	1.52645
	10	1.64079
	mean	1.378	1.641	3.588
	Graphs plotted in Prism 9

## Sheet: Fig. 2e
SPO11-oligo complex labeling from Mre11-cKO or controls.
					The autoradiograph was scanned after two days of exposure, and the size marker was marked using a radioactive pen and subsequently scanned after six hours of exposure to prevent overexposure of the size markers.
					The regions selected for signal measurement were shown as dashed boxes.
		Integrated Density	BG subtraction	Normalized to wt
1	Mre11 wt	3258.27	2924.26	1
2	Mre11-cKO	41016.9	40682.9	13.9122
3	Mre11-Het	3479.11	3145.1	1.07552
BG	(no antibody)	334.01	0	–

## Sheet: Fig. 2f
SPO11-oligo labeling from ATM–/– and Mre11-cKO.
						(% of total signal)
					X_(pixels)	marker	ATM KO	Mre11 cKO
					1	0	0	0.00107993		Graphs plotted in Prism 9
					2	0	0.000337	0
					3	0	0.00101101	0.00107993
					4	0	0.00067401	0.00215985
					5	0	0.00101101	0.00215985
					6	0	0.00101101	0.00215985
					7	0	0.00168502	0.00323978
					8	0	0.00067401	0.00107993
					9	0	0.00202202	0
					10	0	0.00134801	0.00323978
					11	0	0.00168502	0.00323978
					12	0	0.00134801	0.0043197
					13	0	0.00235902	0.00323978
					14	0	0.00235902	0.0043197
					15	0	0.00269603	0.00323978
					16	0	0.00168502	0.00215985
					17	0	0.00202202	0.00215985
					18	0	0.00168502	0.00215985
					19	0	0.00168502	0.00107993
					20	0	0.00202202	0.0043197
					21	0	0.00235902	0.0043197
					22	0	0.00202202	0.0043197
					23	0	0.00235902	0.00539963
					24	0	0.00168502	0.0043197
					25	0	0.00168502	0.00755948
					26	0	0.00168502	0.00647955
					27	0	0.00202202	0.00971933
					28	0	0.00235902	0.00971933
					29	0	0.00168502	0.0107992
					30	0	0.00202202	0.0107992
					31	0	0.00168502	0.014039
					32	0	0.00202202	0.0129591
					33	0	0.00235902	0.0129591
					34	0	0.00202202	0.014039
					35	0	0.00235902	0.0183587
					36	0	0.00202202	0.0194386
					37	0	0.00269603	0.0215985
					38	0	0.00337003	0.0194386
					39	0	0.00269603	0.0215985
					40	0	0.00303303	0.0248383
					41	0	0.00269603	0.0248383
					42	0	0.00202202	0.0248383
					43	0	0.00168502	0.0269981
					44	0	0.00168502	0.0302379
					45	0	0.00168502	0.0334777
					46	0	0.00134801	0.0323978
					47	0	0.00235902	0.0334777
					48	0	0.00269603	0.0313178
					49	0	0.00235902	0.0367175
					50	0	0.00202202	0.0367175
					51	0	0.00269603	0.0388773
					52	0	0.00269603	0.043197
					53	0	0.00269603	0.043197
					54	0	0.00269603	0.0475167
					55	0	0.00269603	0.0485966
					56	0	0.00235902	0.0453569
					57	0	0.00269603	0.0421171
					58	0	0.00269603	0.0464368
					59	0	0.00337003	0.0496766
					60	0	0.00235902	0.0507565
					61	0	0.00168502	0.0485966
					62	0	0.00101101	0.0507565
					63	0	0.00168502	0.0507565
					64	0	0.00202202	0.0496766
					65	0	0.00269603	0.0507565
					66	0	0.00168502	0.0518364
					67	0	0.00235902	0.0496766
					68	0	0.00269603	0.0529163
					69	0	0.00269603	0.0518364
					70	0	0.00269603	0.057236
					71	0	0.00337003	0.0539963
					72	0	0.00235902	0.0485966
					73	0	0.00202202	0.0518364
					74	0	0.00168502	0.0561561
					75	0	0.00168502	0.0539963
					76	0	0.00235902	0.0496766
					77	0	0.00235902	0.0507565
					78	0	0.00370704	0.0442769
					79	0	0.00303303	0.0464368
					80	0	0.00235902	0.0507565
					81	0	0.00303303	0.0442769
					82	0	0.00337003	0.043197
					83	0	0.00235902	0.0442769
					84	0	0.00235902	0.0421171
					85	0	0.00269603	0.043197
					86	0	0.00269603	0.0388773
					87	0	0.00269603	0.0377974
					88	0	0.00269603	0.0356375
					89	0	0.00337003	0.0388773
					90	0	0.00438104	0.0367175
					91	0	0.00303303	0.0356375
					92	0	0.00303303	0.0356375
					93	0	0.00337003	0.0313178
					94	0	0.00370704	0.029158
					95	0	0.00337003	0.0280781
					96	0	0.00337003	0.0280781
					97	0	0.00370704	0.0280781
					98	0	0.00337003	0.0248383
					99	0	0.00370704	0.0248383
					100	0	0.00269603	0.0280781
					101	0	0.00370704	0.0269981
					102	0	0.00303303	0.029158
					103	0	0.00337003	0.0259182
					104	0	0.00303303	0.0215985
					105	0	0.00370704	0.0205186
					106	0	0.00438104	0.0194386
					107	0	0.00404404	0.0215985
					108	0	0.00370704	0.0194386
					109	0	0.00337003	0.0194386
					110	0	0.00370704	0.0172788
					111	0	0.00471805	0.0172788
					112	0	0.00370704	0.015119
					113	0	0.00438104	0.015119
					114	0	0.00471805	0.0161989
					115	0	0.00438104	0.0172788
					116	0	0.00438104	0.0161989
					117	0	0.00370704	0.014039
					118	0	0.00505505	0.0118792
					119	0	0.00471805	0.0118792
					120	0	0.00438104	0.0161989
					121	0	0.00438104	0.0194386
					122	0	0.00438104	0.0183587
					123	0	0.00404404	0.015119
					124	0	0.00471805	0.015119
					125	0	0.00505505	0.0161989
					126	0	0.00606606	0.0172788
					127	0	0.00606606	0.0183587
					128	0	0.00471805	0.0172788
					129	0	0.00505505	0.015119
					130	0	0.00539205	0.0161989
					131	1.19241	0.00707707	0.0183587
					132	1.19143	0.00707707	0.014039
					133	1.1934	0.00640306	0.0129591
					134	0	0.00741407	0.015119
					135	0	0.00741407	0.0172788
					136	1.19241	0.00640306	0.0183587
					137	1.19241	0.00674007	0.0194386
					138	0	0.00707707	0.0215985
					139	0	0.00741407	0.0248383
					140	0	0.00707707	0.0259182
					141	0	0.00707707	0.0226784
					142	0	0.00909909	0.0248383
					143	0	0.00943609	0.0226784
					144	1.20719	0.0101101	0.0248383
					145	1.20719	0.0097731	0.0248383
					146	0	0.0104471	0.0226784
					147	0	0.0107841	0.0248383
					148	0	0.0117951	0.0269981
					149	0	0.0124691	0.0259182
					150	0	0.0128061	0.0259182
					151	0	0.0134801	0.0215985
					152	0	0.0144911	0.0226784
					153	0	0.0151652	0.0226784
					154	0	0.0148282	0.0237584
					155	0	0.0161762	0.0248383
					156	0	0.0171872	0.0237584
					157	0	0.0168502	0.0248383
					158	1.20424	0.0171872	0.0248383
					159	1.20424	0.0151652	0.0226784
					160	1.20128	0.0141541	0.0226784
					161	1.20818	0.0131431	0.0237584
					162	1.20818	0.0134801	0.0237584
					163	0	0.0141541	0.0226784
					164	0	0.0131431	0.0215985
					165	0	0.0134801	0.0226784
					166	0	0.0151652	0.0215985
					167	1.1934	0.0144911	0.0237584
					168	1.19241	0.0151652	0.0226784
					169	1.1934	0.0148282	0.0226784
					170	0	0.0134801	0.0226784
					171	1.14215	0.0131431	0.0269981
					172	1.15694	0.0148282	0.0248383
					173	1.09682	0.0148282	0.0237584
					174	0.954915	0.0141541	0.0226784
					175	0.776546	0.0141541	0.0226784
					176	0.616901	0.0124691	0.0226784
					177	0.495689	0.0131431	0.0248383
					178	0.408968	0.0134801	0.0259182
					179	0.342942	0.0131431	0.0248383
					180	0.281843	0.0128061	0.0248383
					181	0.239468	0.0131431	0.0237584
					182	0.211875	0.0134801	0.0248383
					183	0.189209	0.0117951	0.0226784
					184	0.159645	0.0128061	0.0215985
					185	0.133038	0.0131431	0.0183587
					186	0.122198	0.0121321	0.0205186
					187	0.11727	0.0117951	0.0237584
					188	0.104459	0.0114581	0.0215985
					189	0.0916482	0.0107841	0.0226784
					190	0.0906627	0.0111211	0.0226784
					191	0.0788371	0.0101101	0.0215985
					192	0.0748953	0.00943609	0.0215985
					193	0.0768662	0.0097731	0.0226784
					194	0.0748953	0.0104471	0.0215985
					195	0.0660261	0.00943609	0.0226784
					196	0.0660261	0.00909909	0.0259182
					197	0.0571569	0.0101101	0.0259182
					198	0.0522296	0.0097731	0.0226784
					199	0.0532151	0.00808808	0.0259182
					200	0.0453314	0.00808808	0.0215985
					201	0.0473023	0.00943609	0.0237584
					202	0.0482878	0.00943609	0.0280781
					203	0.0482878	0.00943609	0.0259182
					204	0.042375	0.00876209	0.0269981
					205	0.0443459	0.00842508	0.0280781
					206	0.0473023	0.00876209	0.0269981
					207	0.0473023	0.00876209	0.0269981
					208	0.0502587	0.00842508	0.0269981
					209	0.0433604	0.00808808	0.0280781
					210	0.0433604	0.00842508	0.0269981
					211	0.0443459	0.00909909	0.0269981
					212	0.0473023	0.0101101	0.0280781
					213	0.0492732	0.0104471	0.029158
					214	0.0561715	0.0097731	0.0269981
					215	0.0571569	0.0097731	0.0269981
					216	0.0620843	0.0101101	0.029158
					217	0.0886918	0.00842508	0.0259182
					218	0.108401	0.00909909	0.0269981
					219	0.13698	0.00909909	0.029158
					220	0.189209	0.00943609	0.0302379
					221	0.256221	0.0097731	0.0280781
					222	0.315349	0.00943609	0.029158
					223	0.36068	0.00943609	0.0313178
					224	0.400099	0.00943609	0.0334777
					225	0.438532	0.0107841	0.0367175
					226	0.45627	0.0097731	0.0345576
					227	0.465139	0.00909909	0.0345576
					228	0.427692	0.00943609	0.0345576
					229	0.395171	0.0097731	0.0367175
					230	0.327174	0.0101101	0.0388773
					231	0.251293	0.00943609	0.0388773
					232	0.193151	0.0101101	0.0388773
					233	0.144863	0.0101101	0.0345576
					234	0.111357	0.0107841	0.0334777
					235	0.0886918	0.0101101	0.0345576
					236	0.0758808	0.0104471	0.0388773
					237	0.055186	0.0097731	0.0367175
					238	0.0492732	0.0097731	0.0377974
					239	0.0492732	0.0101101	0.0399572
					240	0.0433604	0.0104471	0.0399572
					241	0.0364622	0.0104471	0.0345576
					242	0.0305494	0.0101101	0.0399572
					243	0.0256221	0.00943609	0.0410372
					244	0.0226657	0.0097731	0.0377974
					245	0.0206948	0.0104471	0.0399572
					246	0.0197093	0.0114581	0.0421171
					247	0.0197093	0.0117951	0.043197
					248	0.0206948	0.0104471	0.0464368
					249	0.0197093	0.0114581	0.0464368
					250	0.0137965	0.0114581	0.0442769
					251	0.0118256	0.0107841	0.0442769
					252	0.0177384	0.0111211	0.0475167
					253	0.0187238	0.0107841	0.0453569
					254	0.0206948	0.0114581	0.0464368
					255	0.0197093	0.0117951	0.0485966
					256	0.0197093	0.0117951	0.0518364
					257	0.0187238	0.0114581	0.0485966
					258	0.0137965	0.0117951	0.0475167
					259	0.0137965	0.0117951	0.0496766
					260	0.0137965	0.0128061	0.0485966
					261	0.0167529	0.0131431	0.0507565
					262	0.0137965	0.0134801	0.0485966
					263	0.0118256	0.0141541	0.0485966
					264	0.0167529	0.0138171	0.0464368
					265	0.0197093	0.0134801	0.0496766
					266	0.0157674	0.0131431	0.0485966
					267	0.0167529	0.0131431	0.0485966
					268	0.0157674	0.0138171	0.0496766
					269	0.0206948	0.0155021	0.0485966
					270	0.0226657	0.0144911	0.0518364
					271	0.0246366	0.0141541	0.0507565
					272	0.0206948	0.0141541	0.0485966
					273	0.0226657	0.0134801	0.0485966
					274	0.0206948	0.0155021	0.0464368
					275	0.0187238	0.0148282	0.0485966
					276	0.0206948	0.0158392	0.0518364
					277	0.0206948	0.0161762	0.0529163
					278	0.0197093	0.0158392	0.0539963
					279	0.0216802	0.0165132	0.0539963
					280	0.0206948	0.0161762	0.0561561
					281	0.0177384	0.0168502	0.0561561
					282	0.0226657	0.0171872	0.0561561
					283	0.0226657	0.0165132	0.057236
					284	0.0197093	0.0151652	0.0561561
					285	0.0197093	0.0168502	0.058316
					286	0.0216802	0.0175242	0.058316
					287	0.0197093	0.0181982	0.0561561
					288	0.0197093	0.0181982	0.0604758
					289	0.0197093	0.0181982	0.0615557
					290	0.0187238	0.0178612	0.0593959
					291	0.0206948	0.0178612	0.0593959
					292	0.0157674	0.0178612	0.0647955
					293	0.0187238	0.0188722	0.0637156
					294	0.0187238	0.0202202	0.0637156
					295	0.0157674	0.0205572	0.0637156
					296	0.0177384	0.0215682	0.057236
					297	0.0187238	0.0219052	0.0615557
					298	0.0236511	0.0212312	0.0647955
					299	0.0226657	0.0205572	0.057236
					300	0.0216802	0.0215682	0.0561561
					301	0.0216802	0.0195462	0.0593959
					302	0.0216802	0.0188722	0.0529163
					303	0.0285785	0.0208942	0.0529163
					304	0.0344913	0.0208942	0.057236
					305	0.0335058	0.0215682	0.0550762
					306	0.0364622	0.0219052	0.0529163
					307	0.0354767	0.0222422	0.0550762
					308	0.0364622	0.0208942	0.0561561
					309	0.0453314	0.0212312	0.0529163
					310	0.0492732	0.0219052	0.0539963
					311	0.0561715	0.0229162	0.0539963
					312	0.0610988	0.0215682	0.0507565
					313	0.0689825	0.0222422	0.0529163
					314	0.0778517	0.0205572	0.0604758
					315	0.0837645	0.0208942	0.0604758
					316	0.0916482	0.0212312	0.0593959
					317	0.0936191	0.0222422	0.057236
					318	0.097561	0.0215682	0.0626357
					319	0.10643	0.0222422	0.0658754
					320	0.111357	0.0222422	0.0637156
					321	0.126139	0.0235902	0.0637156
					322	0.145849	0.0229162	0.0669554
					323	0.163587	0.0225792	0.0647955
					324	0.206948	0.0232532	0.0701951
					325	0.251293	0.0232532	0.072355
					326	0.31929	0.0242642	0.072355
					327	0.441488	0.0249382	0.0669554
					328	0.577482	0.0249382	0.0691152
					329	0.68884	0.0242642	0.0734349
					330	0.740084	0.0246012	0.0712751
					331	0.687854	0.0252752	0.0734349
					332	0.565657	0.0256122	0.0712751
					333	0.40404	0.0262863	0.0712751
					334	0.285785	0.0276343	0.0712751
					335	0.203006	0.0269603	0.072355
					336	0.145849	0.0262863	0.0712751
					337	0.119241	0.0262863	0.0712751
					338	0.097561	0.0279713	0.0734349
					339	0.0847499	0.0283083	0.0691152
					340	0.0748953	0.0276343	0.072355
					341	0.0581424	0.0293193	0.0691152
					342	0.055186	0.0289823	0.0701951
					343	0.0512442	0.0289823	0.0658754
					344	0.0463168	0.0283083	0.0647955
					345	0.055186	0.0289823	0.0680353
					346	0.0482878	0.0299933	0.0691152
					347	0.0453314	0.0296563	0.0669554
					348	0.0473023	0.0293193	0.0669554
					349	0.0512442	0.0289823	0.0669554
					350	0.0542005	0.0299933	0.0626357
					351	0.0601133	0.0310043	0.0658754
					352	0.0630697	0.0316783	0.0647955
					353	0.055186	0.0320153	0.0593959
					354	0.0601133	0.0320153	0.0593959
					355	0.0650407	0.0316783	0.0593959
					356	0.0739098	0.0320153	0.0593959
					357	0.0729244	0.0323523	0.0637156
					358	0.0867209	0.0330263	0.0637156
					359	0.0926336	0.0357223	0.0680353
					360	0.103474	0.0360593	0.0669554
					361	0.11727	0.0360593	0.0647955
					362	0.137965	0.0347113	0.0658754
					363	0.162602	0.0353854	0.0691152
					364	0.184282	0.0360593	0.0680353
					365	0.21286	0.0367334	0.0734349
					366	0.272974	0.0363964	0.0755948
					367	0.368564	0.0374074	0.072355
					368	0.476965	0.0394294	0.0691152
					369	0.59325	0.0394294	0.0745148
					370	0.690811	0.0387554	0.0745148
					371	0.731215	0.0390924	0.0766747
					372	0.666174	0.0417884	0.0766747
					373	0.565657	0.0411144	0.0766747
					374	0.420793	0.0417884	0.0809944
					375	0.289727	0.0438104	0.0842342
					376	0.203991	0.0451584	0.0809944
					377	0.150776	0.0448214	0.0809944
					378	0.114314	0.0431364	0.0896338
					379	0.0886918	0.0444844	0.0907137
					380	0.0660261	0.0468435	0.0885539
					381	0.0571569	0.0488655	0.086394
					382	0.0492732	0.0465065	0.0917937
					383	0.040404	0.0495395	0.0907137
					384	0.0384331	0.0485285	0.0928736
					385	0.0335058	0.0492025	0.0928736
					386	0.0325203	0.0529095	0.0950334
					387	0.0285785	0.0532465	0.0982732
					388	0.0246366	0.0539205	0.0939535
					389	0.0236511	0.0545945	0.0928736
					390	0.0226657	0.0549315	0.0961134
					391	0.0216802	0.0545945	0.0907137
					392	0.0197093	0.0552685	0.0961134
					393	0.0167529	0.0562795	0.0928736
					394	0.012811	0.0566166	0.0939535
					395	0.012811	0.0572906	0.0939535
					396	0.0167529	0.0572906	0.0928736
					397	0.0157674	0.0562795	0.0896338
					398	0.0118256	0.0562795	0.0917937
					399	0.0137965	0.0576276	0.0874739
					400	0.0137965	0.0566166	0.086394
					401	0.0137965	0.0556055	0.0831542
					402	0.012811	0.0545945	0.0842342
					403	0.00788372	0.0549315	0.0853141
					404	0.00985464	0.0562795	0.0842342
					405	0	0.0545945	0.0799145
					406	0.012811	0.0535835	0.0777546
					407	0.00886918	0.0556055	0.0820743
					408	0.00788372	0.0549315	0.0809944
					409	0.00788372	0.0529095	0.0809944
					410	0.00886918	0.0539205	0.0799145
					411	0.00985464	0.0542575	0.0809944
					412	0.00886918	0.0535835	0.0777546
					413	0	0.0518985	0.0734349
					414	0	0.0498765	0.0755948
					415	0.00098546	0.0498765	0.0755948
					416	0.00098546	0.0508875	0.0734349
					417	0	0.0502135	0.0777546
					418	0.00098546	0.0478545	0.0777546
					419	0	0.0481915	0.0799145
					420	0.00098546	0.0505505	0.0809944
					421	0	0.0498765	0.0831542
					422	0.00098546	0.0478545	0.0831542
					423	0.00098546	0.0492025	0.0820743
					424	0.00098546	0.0481915	0.0777546
					425	0.00098546	0.0492025	0.0788345
					426	0.00098546	0.0481915	0.0831542
					427	0.00098546	0.0471805	0.0831542
					428	0	0.0454954	0.0820743
					429	0	0.0481915	0.0831542
					430	0.00098546	0.0481915	0.0853141
					431	0.00098546	0.0451584	0.0799145
					432	0	0.0458324	0.0809944
					433	0	0.0478545	0.0896338
					434	0.0118256	0.0458324	0.0950334
					435	0.012811	0.0454954	0.0950334
					436	0.0118256	0.0471805	0.0971933
					437	0.014782	0.0478545	0.0982732
					438	0.012811	0.0465065	0.0961134
					439	0.0118256	0.0471805	0.0971933
					440	0.0118256	0.0471805	0.106913
					441	0.00985464	0.0502135	0.107993
					442	0.00788372	0.0512245	0.106913
					443	0.00788372	0.0495395	0.106913
					444	0	0.0505505	0.106913
					445	0.00788372	0.0518985	0.112312
					446	0	0.0512245	0.118792
					447	0	0.0529095	0.113392
					448	0	0.0542575	0.110152
					449	0.00098546	0.0542575	0.111232
					450	0.00098546	0.0562795	0.115552
					451	0	0.0579646	0.116632
					452	0	0.0599866	0.126351
					453	0.00098546	0.0599866	0.130671
					454	0.00098546	0.0579646	0.128511
					455	0.00098546	0.0606606	0.127431
					456	0	0.0613346	0.128511
					457	0	0.0626826	0.134991
					458	0	0.0636936	0.13823
					459	0	0.0667266	0.14147
					460	0.00886918	0.0660527	0.137151
					461	0.00886918	0.0653786	0.14039
					462	0.00886918	0.0674007	0.136071
					463	0.00985464	0.0690857	0.131751
					464	0.0108401	0.0687487	0.134991
					465	0.00689825	0.0690857	0.137151
					466	0.0108401	0.0717817	0.133911
					467	0.00985464	0.0727927	0.131751
					468	0.0108401	0.0751517	0.13931
					469	0	0.0734667	0.131751
					470	0.00098546	0.0748147	0.133911
					471	0.00098546	0.0741407	0.131751
					472	0.00098546	0.0721187	0.137151
					473	0.00098546	0.0731297	0.131751
					474	0	0.0717817	0.126351
					475	0.0108401	0.0707707	0.126351
					476	0	0.0741407	0.128511
					477	0.00098546	0.0751517	0.130671
					478	0.00098546	0.0754887	0.127431
					479	0.00098546	0.0744777	0.119872
					480	0	0.0761628	0.120952
					481	0	0.0744777	0.119872
					482	0.00098546	0.0758257	0.118792
					483	0.00098546	0.0764998	0.114472
					484	0.00098546	0.0764998	0.112312
					485	0.00098546	0.0751517	0.113392
					486	0.00098546	0.0775108	0.110152
					487	0.00098546	0.0754887	0.104753
					488	0.00098546	0.0785218	0.103673
					489	0.00098546	0.0775108	0.100433
					490	0.00098546	0.0751517	0.100433
					491	0.00098546	0.0744777	0.101513
					492	0.00098546	0.0754887	0.0993531
					493	0.00098546	0.0758257	0.101513
					494	0.00098546	0.0764998	0.0982732
					495	0.00098546	0.0778478	0.0993531
					496	0	0.0761628	0.101513
					497	0	0.0748147	0.0982732
					498	0.0118256	0.0761628	0.101513
					499	0.0108401	0.0734667	0.0982732
					500	0.00985464	0.0744777	0.0971933
					501	0	0.0738037	0.0993531
					502	0.00886918	0.0751517	0.0971933
					503	0.0118256	0.0778478	0.0950334
					504	0.0108401	0.0768367	0.0950334
					505	0.00886918	0.0744777	0.0961134
					506	0.00886918	0.0768367	0.0971933
					507	0.00886918	0.0778478	0.100433
					508	0.00788372	0.0775108	0.100433
					509	0.012811	0.0771738	0.104753
					510	0.0118256	0.0731297	0.102593
					511	0.0108401	0.0748147	0.0993531
					512	0.012811	0.0761628	0.100433
					513	0.0108401	0.0758257	0.104753
					514	0.00985464	0.0788588	0.103673
					515	0.0118256	0.0805438	0.105833
					516	0.00985464	0.0802068	0.105833
					517	0.00886918	0.0808808	0.106913
					518	0.00985464	0.0825658	0.110152
					519	0.00985464	0.0832398	0.115552
					520	0.0118256	0.0829028	0.116632
					521	0.00985464	0.0829028	0.120952
					522	0.00689825	0.0855988	0.125271
					523	0	0.0893059	0.125271
					524	0.00886918	0.0893059	0.128511
					525	0.00886918	0.0893059	0.130671
					526	0.0137965	0.0920019	0.136071
					527	0.012811	0.0943609	0.13931
					528	0.012811	0.0936869	0.14471
					529	0.012811	0.0967199	0.14903
					530	0.00886918	0.100427	0.15011
					531	0.0118256	0.099416	0.155509
					532	0.0108401	0.100764	0.156589
					533	0.0118256	0.104471	0.159829
					534	0.0108401	0.105482	0.159829
					535	0.00689825	0.108178	0.167388
					536	0.00492732	0.108852	0.172788
					537	0.00886918	0.112222	0.181427
					538	0.00886918	0.112896	0.181427
					539	0.00886918	0.115929	0.181427
					540	0.00886918	0.12031	0.190067
					541	0.0108401	0.123006	0.194387
					542	0.012811	0.12368	0.194387
					543	0.00985464	0.128398	0.200866
					544	0.0108401	0.132779	0.209506
					545	0.0108401	0.136486	0.210585
					546	0.014782	0.136486	0.210585
					547	0.0137965	0.14053	0.215985
					548	0.012811	0.145248	0.224624
					549	0.0187238	0.146259	0.224624
					550	0.0226657	0.150303	0.228944
					551	0.014782	0.153336	0.228944
					552	0.00886918	0.158392	0.224624
					553	0.0108401	0.162773	0.234344
					554	0.0157674	0.167154	0.245143
					555	0.0157674	0.172883	0.244063
					556	0.0118256	0.175242	0.247303
					557	0.0167529	0.176253	0.249463
					558	0.0167529	0.179286	0.247303
					559	0.0167529	0.182319	0.263502
					560	0.0206948	0.187711	0.265662
					561	0.0157674	0.192766	0.274301
					562	0.014782	0.192429	0.269981
					563	0.014782	0.197484	0.272141
					564	0.014782	0.203213	0.28294
					565	0.0167529	0.209616	0.277541
					566	0.0157674	0.210964	0.276461
					567	0.0226657	0.208268	0.269981
					568	0.0206948	0.21366	0.268901
					569	0.0197093	0.214671	0.272141
					570	0.0236511	0.219052	0.273221
					571	0.0256221	0.219726	0.266742
					572	0.0226657	0.225455	0.280781
					573	0.0177384	0.225455	0.274301
					574	0.0177384	0.225455	0.277541
					575	0.0216802	0.231521	0.278621
					576	0.0177384	0.23388	0.273221
					577	0.0246366	0.23725	0.271061
					578	0.0266075	0.242979	0.271061
					579	0.0246366	0.246349	0.278621
					580	0.0226657	0.248371	0.276461
					581	0.0236511	0.253426	0.265662
					582	0.0256221	0.253089	0.263502
					583	0.0226657	0.260167	0.272141
					584	0.0216802	0.25983	0.269981
					585	0.0266075	0.259493	0.266742
					586	0.027593	0.261852	0.264582
					587	0.0246366	0.257134	0.267821
					588	0.0206948	0.262526	0.260262
					589	0.0236511	0.266233	0.250543
					590	0.0226657	0.273647	0.249463
					591	0.0256221	0.279039	0.254862
					592	0.0226657	0.274321	0.246223
					593	0.0256221	0.282072	0.236504
					594	0.0256221	0.28005	0.234344
					595	0.0216802	0.28342	0.228944
					596	0.0266075	0.284768	0.220305
					597	0.0236511	0.286116	0.217065
					598	0.027593	0.290834	0.217065
					599	0.0266075	0.286116	0.214905
					600	0.0285785	0.29016	0.210585
					601	0.0305494	0.29016	0.203026
					602	0.0315349	0.287127	0.201946
					603	0.0354767	0.286116	0.190067
					604	0.0335058	0.286116	0.185747
					605	0.0335058	0.284431	0.180348
					606	0.0315349	0.280387	0.169548
					607	0.0325203	0.287464	0.160909
					608	0.0354767	0.28342	0.157669
					609	0.0295639	0.287127	0.155509
					610	0.0256221	0.28342	0.152269
					611	0.0305494	0.282746	0.14687
					612	0.0374476	0.277354	0.13931
					613	0.042375	0.277354	0.137151
					614	0.0384331	0.276006	0.126351
					615	0.0394186	0.274321	0.126351
					616	0.0453314	0.273647	0.116632
					617	0.0542005	0.269603	0.106913
					618	0.0601133	0.264211	0.0982732
					619	0.0581424	0.262189	0.0939535
					620	0.0581424	0.258819	0.0907137
					621	0.0581424	0.257808	0.0842342
					622	0.0660261	0.253089	0.0799145
					623	0.0630697	0.248371	0.0712751
					624	0.0620843	0.246349	0.0658754
					625	0.0689825	0.239946	0.0626357
					626	0.0719389	0.233206	0.058316
					627	0.0768662	0.221748	0.0539963
					628	0.0877063	0.218378	0.0539963
					629	0.0906627	0.208605	0.0518364
					630	0.103474	0.195799	0.0518364
					631	0.122198	0.187711	0.0496766
					632	0.142892	0.177938	0.0529163
					633	0.148805	0.165132	0.0539963
					634	0.174427	0.157718	0.0593959
					635	0.211875	0.15064	0.0615557
					636	0.258192	0.14053	0.058316
					637	0.312392	0.133453	0.0615557
					638	0.375462	0.125702	0.0593959
					639	0.426706	0.124017	0.0626357
					640	0.458241	0.121995	0.0647955
					641	0.454299	0.119299	0.0637156
					642	0.438532	0.119973	0.0637156
					643	0.439517	0.118962	0.0647955
					644	0.435575	0.119299	0.0658754
					645	0.485834	0.12031	0.0658754
					646	0.576497	0.12368	0.0669554
					647	0.693767	0.120984	0.0712751
					648	0.802168	0.123006	0.0669554
					649	0.888889	0.126039	0.0701951
					650	0.949002	0.128061	0.0712751
					651	0.976595	0.130757	0.072355
					652	0.92338	0.132779	0.0734349
					653	0.83863	0.131768	0.072355
					654	0.729244	0.132105	0.0701951
					655	0.616901	0.133116	0.072355
					656	0.502587	0.139519	0.0712751
					657	0.406011	0.134801	0.0734349
					658	0.327174	0.131768	0.0777546
					659	0.263119	0.127724	0.0777546
					660	0.200049	0.130757	0.0766747
					661	0.14782	0.135475	0.0788345
					662	0.116285	0.134127	0.0788345
					663	0.104459	0.131431	0.0820743
					664	0.0867209	0.134127	0.0777546
					665	0.0719389	0.134127	0.0799145
					666	0.0620843	0.132779	0.0820743
					667	0.0542005	0.129072	0.0799145
					668	0.0532151	0.13042	0.0799145
					669	0.0453314	0.128735	0.0809944
					670	0.042375	0.127724	0.0853141
					671	0.040404	0.125365	0.0853141
					672	0.0344913	0.125702	0.0799145
					673	0.0374476	0.129409	0.0820743
					674	0.0305494	0.128398	0.0820743
					675	0.0295639	0.128061	0.0809944
					676	0.0325203	0.126376	0.0809944
					677	0.0236511	0.125028	0.0831542
					678	0.0206948	0.127387	0.0809944
					679	0.0197093	0.125365	0.0809944
					680	0.0157674	0.123006	0.0809944
					681	0.014782	0.125365	0.0799145
					682	0.0187238	0.12705	0.0799145
					683	0.0197093	0.125028	0.0853141
					684	0.0167529	0.128398	0.0809944
					685	0.0137965	0.129072	0.0831542
					686	0.0137965	0.128735	0.0820743
					687	0.0157674	0.126039	0.0809944
					688	0.0137965	0.126376	0.0842342
					689	0.0167529	0.128735	0.0809944
					690	0.0157674	0.126039	0.0799145
					691	0.014782	0.124017	0.0788345
					692	0.0157674	0.126713	0.0842342
					693	0.0108401	0.131768	0.0777546
					694	0.014782	0.133116	0.0788345
					695	0.012811	0.134127	0.0777546
					696	0.012811	0.134801	0.0788345
					697	0.014782	0.136149	0.0766747
					698	0.0118256	0.131768	0.0755948
					699	0.0118256	0.133116	0.072355
					700	0.014782	0.130757	0.0734349
					701	0.014782	0.132779	0.0766747
					702	0.0137965	0.134464	0.0755948
					703	0.0118256	0.133453	0.072355
					704	0.00985464	0.131094	0.0745148
					705	0.014782	0.13042	0.0712751
					706	0.0137965	0.129072	0.0734349
					707	0.012811	0.129409	0.0691152
					708	0.0118256	0.12705	0.0691152
					709	0.0108401	0.127724	0.0680353
					710	0.0118256	0.128398	0.0647955
					711	0.012811	0.127387	0.0680353
					712	0.0108401	0.129409	0.0637156
					713	0.012811	0.129746	0.0626357
					714	0.0137965	0.129409	0.0647955
					715	0.0137965	0.128735	0.0647955
					716	0.0118256	0.131768	0.0626357
					717	0.012811	0.128735	0.0626357
					718	0.0137965	0.127387	0.0593959
					719	0.0118256	0.125365	0.057236
					720	0.014782	0.126376	0.0637156
					721	0.012811	0.123343	0.0615557
					722	0.00591279	0.122669	0.058316
					723	0.00886918	0.121658	0.0626357
					724	0.0157674	0.120984	0.058316
					725	0.012811	0.117277	0.0604758
					726	0.0187238	0.117951	0.0561561
					727	0.0206948	0.116603	0.0561561
					728	0.0157674	0.117951	0.057236
					729	0.0157674	0.115929	0.0561561
					730	0.0187238	0.113907	0.0529163
					731	0.0157674	0.115929	0.0529163
					732	0.0177384	0.115592	0.0507565
					733	0.0157674	0.118625	0.0485966
					734	0.0157674	0.117951	0.0507565
					735	0.0197093	0.118962	0.0485966
					736	0.0197093	0.121321	0.043197
					737	0.0226657	0.117614	0.0442769
					738	0.0197093	0.116266	0.0442769
					739	0.0197093	0.110874	0.043197
					740	0.0216802	0.107167	0.0399572
					741	0.0216802	0.104808	0.043197
					742	0.0187238	0.102786	0.0399572
					743	0.0206948	0.098742	0.0410372
					744	0.0236511	0.0903169	0.043197
					745	0.027593	0.0909909	0.0410372
					746	0.0285785	0.0957089	0.0367175
					747	0.0344913	0.104808	0.0367175
					748	0.0344913	0.107504	0.0388773
					749	0.0335058	0.106156	0.0399572
					750	0.0394186	0.10346	0.0410372
					751	0.0305494	0.103797	0.0399572
					752	0.0305494	0.105819	0.0421171
					753	0.0394186	0.104134	0.0377974
					754	0.0522296	0.103123	0.0377974
					755	0.0473023	0.098742	0.0356375
					756	0.0502587	0.099416	0.0345576
					757	0.0522296	0.097731	0.0367175
					758	0.0561715	0.0953719	0.0345576
					759	0.0640552	0.0967199	0.0356375
					760	0.067997	0.0963829	0.0345576
					761	0.0808081	0.0936869	0.0334777
					762	0.0758808	0.0923389	0.0302379
					763	0.0837645	0.0903169	0.0313178
					764	0.0926336	0.0913279	0.0313178
					765	0.0946046	0.0903169	0.0313178
					766	0.103474	0.0893059	0.029158
					767	0.116285	0.0893059	0.0334777
					768	0.132052	0.0896429	0.0334777
					769	0.157674	0.0903169	0.0345576
					770	0.182311	0.0909909	0.0313178
					771	0.215817	0.0866099	0.0302379
					772	0.251293	0.0876209	0.0345576
					773	0.303523	0.0893059	0.0345576
					774	0.372506	0.0893059	0.0323978
					775	0.447401	0.0899799	0.0356375
					776	0.546933	0.0906539	0.0345576
					777	0.652377	0.0903169	0.0323978
					778	0.745997	0.0876209	0.0313178
					779	0.821877	0.0852618	0.0323978
					780	0.862281	0.0818918	0.0334777
					781	0.857354	0.0829028	0.0334777
					782	0.835674	0.0832398	0.0345576
					783	0.813008	0.0835768	0.0334777
					784	0.76472	0.0842508	0.0334777
					785	0.722345	0.0839138	0.0334777
					786	0.683912	0.0822288	0.0334777
					787	0.640552	0.0842508	0.0334777
					788	0.583395	0.0842508	0.0313178
					789	0.552846	0.0849248	0.0334777
					790	0.51934	0.0889689	0.0323978
					791	0.461197	0.0889689	0.0313178
					792	0.386302	0.0879579	0.0302379
					793	0.326189	0.0879579	0.029158
					794	0.251293	0.0886319	0.029158
					795	0.184282	0.0893059	0.0345576
					796	0.13698	0.0889689	0.0345576
					797	0.0995319	0.0879579	0.0377974
					798	0.0857354	0.0842508	0.0356375
					799	0.069968	0.0866099	0.0345576
					800	0.0620843	0.0845878	0.0345576
					801	0.0571569	0.0825658	0.0388773
					802	0.0482878	0.0825658	0.0323978
					803	0.042375	0.0845878	0.0334777
					804	0.0443459	0.0832398	0.0334777
					805	0.0354767	0.0829028	0.0323978
					806	0.0335058	0.0812178	0.0280781
					807	0.0335058	0.0845878	0.0280781
					808	0.0354767	0.0842508	0.0313178
					809	0.0285785	0.0855988	0.0313178
					810	0.0246366	0.0859358	0.0313178
					811	0.0226657	0.0872838	0.0323978
					812	0.0256221	0.0859358	0.0356375
					813	0.0216802	0.0849248	0.0356375
					814	0.0206948	0.0852618	0.0356375
					815	0.0197093	0.0866099	0.0313178
					816	0.0236511	0.0862728	0.0323978
					817	0.0256221	0.0859358	0.0323978
					818	0.0285785	0.0845878	0.0334777
					819	0.0226657	0.0829028	0.0323978
					820	0.0197093	0.0825658	0.0334777
					821	0.0236511	0.0829028	0.0323978
					822	0.027593	0.0805438	0.0323978
					823	0.0256221	0.0781848	0.0323978
					824	0.0236511	0.0802068	0.0356375
					825	0.0226657	0.0802068	0.0356375
					826	0.0216802	0.0822288	0.0302379
					827	0.0206948	0.0832398	0.0302379
					828	0.0187238	0.0829028	0.0313178
					829	0.0177384	0.0832398	0.0334777
					830	0.0157674	0.0852618	0.0323978
					831	0.014782	0.0866099	0.0345576
					832	0.0157674	0.0882949	0.0323978
					833	0.012811	0.0899799	0.0323978
					834	0.012811	0.0886319	0.0334777
					835	0.0137965	0.0889689	0.0302379
					836	0.014782	0.0903169	0.0323978
					837	0.014782	0.0906539	0.0323978
					838	0.0118256	0.0906539	0.0367175
					839	0.00591279	0.0906539	0.0345576
					840	0.0108401	0.0909909	0.0313178
					841	0.0157674	0.0913279	0.0334777
					842	0.00985464	0.0889689	0.0334777
					843	0.00492732	0.0899799	0.0313178
					844	0.00788372	0.0899799	0.0345576
					845	0.00985464	0.0879579	0.0323978
					846	0.00788372	0.0889689	0.0323978
					847	0.00788372	0.0896429	0.0323978
					848	0.0118256	0.0872838	0.0356375
					849	0.0118256	0.0882949	0.0345576
					850	0.00985464	0.0893059	0.0313178
					851	0.0118256	0.0909909	0.0345576
					852	0.0137965	0.0916649	0.0345576
					853	0.00985464	0.0933499	0.0367175
					854	0.00788372	0.0936869	0.0367175
					855	0.00886918	0.0936869	0.0323978
					856	0.00886918	0.0967199	0.0334777
					857	0.00788372	0.099079	0.0367175
					858	0.00689825	0.098405	0.0377974
					859	0.0108401	0.097731	0.0345576
					860	0.00985464	0.097394	0.0377974
					861	0.00788372	0.097731	0.0377974
					862	0.0118256	0.099416	0.0399572
					863	0.0108401	0.098742	0.043197
					864	0.00886918	0.098068	0.0442769
					865	0.00985464	0.100764	0.0442769
					866	0.012811	0.101101	0.043197
					867	0.0108401	0.102449	0.043197
					868	0.00788372	0.10009	0.0453569
					869	0.00591279	0.101775	0.0442769
					870	0.0118256	0.105819	0.0464368
					871	0.0108401	0.107504	0.0453569
					872	0.0137965	0.108178	0.0485966
					873	0.0137965	0.108178	0.0485966
					874	0.014782	0.111548	0.0518364
					875	0.0157674	0.11357	0.0507565
					876	0.0157674	0.11357	0.0518364
					877	0.00985464	0.116603	0.0529163
					878	0.014782	0.118625	0.0615557
					879	0.0137965	0.117951	0.0626357
					880	0.0137965	0.119299	0.0669554
					881	0.0157674	0.121658	0.0647955
					882	0.0167529	0.127387	0.0669554
					883	0.014782	0.127724	0.072355
					884	0.014782	0.129072	0.0777546
					885	0.0108401	0.128398	0.0831542
					886	0.014782	0.13042	0.0874739
					887	0.0137965	0.129746	0.0917937
					888	0.0167529	0.129072	0.0982732
					889	0.0187238	0.130757	0.0982732
					890	0.0187238	0.134127	0.101513
					891	0.0206948	0.135812	0.112312
					892	0.014782	0.134464	0.117712
					893	0.0137965	0.137834	0.129591
					894	0.0206948	0.141541	0.14039
					895	0.0206948	0.144911	0.155509
					896	0.0216802	0.148618	0.176028
					897	0.0216802	0.156033	0.186827
					898	0.0216802	0.160414	0.195466
					899	0.0177384	0.164121	0.213825
					900	0.0197093	0.171872	0.236504
					901	0.0226657	0.17659	0.259182
					902	0.0236511	0.189059	0.276461
					903	0.0256221	0.197147	0.304539
					904	0.0266075	0.208268	0.329377
					905	0.027593	0.215008	0.349896
					906	0.0226657	0.226129	0.370414
					907	0.0256221	0.242979	0.402812
					908	0.0246366	0.261852	0.43845
					909	0.0266075	0.278702	0.462208
					910	0.0285785	0.296563	0.478407
					911	0.0256221	0.315435	0.495686
					912	0.0236511	0.335655	0.514044
					913	0.0246366	0.358235	0.529163
					914	0.0246366	0.381488	0.539963
					915	0.0266075	0.394294	0.534563
					916	0.0285785	0.398001	0.533483
					917	0.0305494	0.400023	0.514044
					918	0.0295639	0.401034	0.504325
					919	0.0325203	0.401034	0.481647
					920	0.0325203	0.401034	0.469767
					921	0.0295639	0.401708	0.455728
					922	0.0325203	0.401708	0.420091
					923	0.0315349	0.401708	0.389853
					924	0.0305494	0.401708	0.357455
					925	0.0295639	0.401034	0.314258
					926	0.0285785	0.400697	0.28402
					927	0.027593	0.400023	0.259182
					928	0.0344913	0.399686	0.233264
					929	0.0354767	0.396316	0.211665
					930	0.0315349	0.390587	0.194387
					931	0.0364622	0.385195	0.169548
					932	0.0344913	0.378455	0.14795
					933	0.0325203	0.36666	0.13931
					934	0.0295639	0.351494	0.124191
					935	0.027593	0.331274	0.102593
					936	0.0335058	0.307347	0.0950334
					937	0.0305494	0.283757	0.0896338
					938	0.0305494	0.261515	0.0831542
					939	0.0295639	0.240283	0.0734349
					940	0.0246366	0.220063	0.0658754
					941	0.0216802	0.199506	0.0615557
					942	0.0216802	0.186026	0.0615557
					943	0.0206948	0.175579	0.0539963
					944	0.0187238	0.162773	0.0539963
					945	0.0226657	0.151651	0.0496766
					946	0.0256221	0.140193	0.0507565
					947	0.0226657	0.126376	0.0485966
					948	0.0236511	0.117951	0.0464368
					949	0.0226657	0.111885	0.0421171
					950	0.0187238	0.108515	0.0399572
					951	0.014782	0.104808	0.0388773
					952	0.0157674	0.10009	0.0410372
					953	0.0137965	0.098068	0.0388773
					954	0.012811	0.0943609	0.0356375
					955	0.0167529	0.0909909	0.0377974
					956	0.0157674	0.0889689	0.0367175
					957	0.0137965	0.0879579	0.0334777
					958	0.0177384	0.0886319	0.0334777
					959	0.0137965	0.0866099	0.0345576
					960	0.0137965	0.0866099	0.0323978
					961	0.0137965	0.0852618	0.0345576
					962	0.00985464	0.0849248	0.0323978
					963	0.0137965	0.0839138	0.0323978
					964	0.014782	0.0832398	0.0356375
					965	0.014782	0.0815548	0.0323978
					966	0.012811	0.0818918	0.0323978
					967	0.014782	0.0812178	0.0313178
					968	0.014782	0.0798698	0.0302379
					969	0.00689825	0.0805438	0.0302379
					970	0.00985464	0.0795328	0.029158
					971	0.0137965	0.0781848	0.0313178
					972	0.014782	0.0738037	0.0248383
					973	0.0118256	0.0721187	0.0302379
					974	0.00886918	0.0677377	0.0302379
					975	0.0108401	0.0657156	0.0269981
					976	0.0118256	0.0663896	0.0269981
					977	0.0137965	0.0663896	0.0248383
					978	0.014782	0.0643676	0.0259182
					979	0.0118256	0.0620086	0.0269981
					980	0.0118256	0.0606606	0.0248383
					981	0.0108401	0.0613346	0.0269981
					982	0.014782	0.0589756	0.0280781
					983	0.0167529	0.0566166	0.0280781
					984	0.00985464	0.0552685	0.0269981
					985	0.00788372	0.0549315	0.0237584
					986	0.0108401	0.0549315	0.0248383
					987	0.0108401	0.0559426	0.0259182
					988	0.00788372	0.0549315	0.0248383
					989	0.0118256	0.0542575	0.0269981
					990	0.0118256	0.0549315	0.0302379
					991	0.0137965	0.0552685	0.0302379
					992	0.00985464	0.0549315	0.029158
					993	0.0118256	0.0545945	0.0280781
					994	0.00788372	0.0532465	0.029158
					995	0.00591279	0.0532465	0.0269981
					996	0.00886918	0.0532465	0.0280781
					997	0.00886918	0.0539205	0.0280781
					998	0.00985464	0.0545945	0.0259182
					999	0.0118256	0.0535835	0.0280781
					1000	0.00886918	0.0502135	0.029158
					1001	0.00985464	0.0505505	0.0280781
					1002	0.0108401	0.0495395	0.0248383
					1003	0.014782	0.0485285	0.0226784
					1004	0.0246366	0.0461695	0.0226784
					1005	0.0226657	0.0468435	0.0226784
					1006	0.0206948	0.0454954	0.0259182
					1007	0.0187238	0.0451584	0.0248383
					1008	0.0187238	0.0431364	0.0237584
					1009	0.0157674	0.0434734	0.0248383
					1010	0.0167529	0.0438104	0.0248383
					1011	0.0167529	0.0431364	0.0248383
					1012	0.0157674	0.0431364	0.0259182
					1013	0.0216802	0.0427994	0.0237584
					1014	0.0197093	0.0411144	0.029158
					1015	0.0216802	0.0397664	0.0302379
					1016	0.0177384	0.0370704	0.0280781
					1017	0.0177384	0.0367334	0.0269981
					1018	0.0206948	0.0394294	0.0269981
					1019	0.0285785	0.0380814	0.0302379
					1020	0.0315349	0.0404404	0.0248383
					1021	0.0364622	0.0427994	0.029158
					1022	0.0374476	0.0444844	0.0280781
					1023	0.0325203	0.0441474	0.0323978
					1024	0.0354767	0.0454954	0.0313178
					1025	0.0354767	0.0448214	0.0323978
					1026	0.042375	0.0454954	0.0323978
					1027	0.0473023	0.0444844	0.0356375
					1028	0.0443459	0.0438104	0.0367175
					1029	0.0522296	0.0451584	0.0377974
					1030	0.0601133	0.0444844	0.0399572
					1031	0.069968	0.0441474	0.0410372
					1032	0.0857354	0.0424624	0.0421171
					1033	0.101503	0.0421254	0.0464368
					1034	0.127125	0.0434734	0.0529163
					1035	0.150776	0.0438104	0.0518364
					1036	0.187238	0.0468435	0.0539963
					1037	0.231584	0.0475175	0.0561561
					1038	0.281843	0.0481915	0.0593959
					1039	0.341956	0.0502135	0.058316
					1040	0.401084	0.0518985	0.057236
					1041	0.44543	0.0515615	0.0626357
					1042	0.478936	0.0508875	0.0637156
					1043	0.471052	0.0522355	0.0647955
					1044	0.481892	0.0566166	0.0647955
					1045	0.45627	0.0589756	0.0647955
					1046	0.440503	0.0572906	0.0637156
					1047	0.420793	0.0579646	0.0637156
					1048	0.3932	0.0589756	0.0658754
					1049	0.342942	0.0576276	0.0647955
					1050	0.290712	0.0589756	0.0637156
					1051	0.239468	0.0599866	0.0593959
					1052	0.184282	0.0566166	0.0615557
					1053	0.141907	0.0545945	0.0669554
					1054	0.118256	0.0586386	0.0712751
					1055	0.0946046	0.0623456	0.0712751
					1056	0.0778517	0.0620086	0.0712751
					1057	0.0581424	0.0643676	0.0799145
					1058	0.0463168	0.0653786	0.0820743
					1059	0.0443459	0.0626826	0.0907137
					1060	0.0364622	0.0653786	0.0971933
					1061	0.0344913	0.0674007	0.105833
					1062	0.0285785	0.0707707	0.111232
					1063	0.0236511	0.0748147	0.122032
					1064	0.0256221	0.0791958	0.137151
					1065	0.0266075	0.0845878	0.157669
					1066	0.0266075	0.0866099	0.177108
					1067	0.027593	0.0957089	0.207346
					1068	0.0246366	0.107167	0.232184
					1069	0.0246366	0.118625	0.267821
					1070	0.0266075	0.132442	0.305619
					1071	0.0285785	0.14727	0.346656
					1072	0.0256221	0.163784	0.384453
					1073	0.0236511	0.182319	0.42657
					1074	0.0216802	0.203213	0.457888
					1075	0.0206948	0.223096	0.489206
					1076	0.0187238	0.248371	0.502165
					1077	0.0206948	0.279376	0.514044
					1078	0.0216802	0.304314	0.532403
					1079	0.0187238	0.329589	0.550762
					1080	0.0187238	0.355201	0.570201
					1081	0.0236511	0.371041	0.57236
					1082	0.0246366	0.37677	0.556162
					1083	0.0216802	0.382162	0.541043
					1084	0.0167529	0.382836	0.519444
					1085	0.0216802	0.382162	0.491366
					1086	0.0246366	0.384184	0.456808
					1087	0.0216802	0.380814	0.424411
					1088	0.0206948	0.375759	0.387693
					1089	0.0216802	0.3734	0.355295
					1090	0.0206948	0.366323	0.331537
					1091	0.0266075	0.352505	0.28942
					1092	0.0256221	0.335318	0.248383
					1093	0.0266075	0.31375	0.215985
					1094	0.0236511	0.284431	0.197626
					1095	0.0246366	0.253426	0.177108
					1096	0.0236511	0.226129	0.159829
					1097	0.0226657	0.205909	0.14147
					1098	0.0266075	0.182993	0.124191
					1099	0.0246366	0.160414	0.116632
					1100	0.0236511	0.142552	0.103673
					1101	0.0226657	0.129409	0.0917937
					1102	0.0216802	0.119973	0.0917937
					1103	0.0236511	0.109863	0.0950334
					1104	0.0206948	0.10009	0.0907137
					1105	0.0206948	0.0946979	0.086394
					1106	0.0216802	0.0893059	0.0842342
					1107	0.0236511	0.0855988	0.0896338
					1108	0.0256221	0.0859358	0.0939535
					1109	0.0187238	0.0835768	0.0971933
					1110	0.0197093	0.0849248	0.106913
					1111	0.0167529	0.0882949	0.114472
					1112	0.0177384	0.0879579	0.119872
					1113	0.0177384	0.0909909	0.124191
					1114	0.0197093	0.0957089	0.128511
					1115	0.0157674	0.101101	0.134991
					1116	0.0167529	0.104808	0.133911
					1117	0.0216802	0.108852	0.136071
					1118	0.0206948	0.110537	0.13931
					1119	0.0177384	0.111548	0.14039
					1120	0.0206948	0.116603	0.14363
					1121	0.0197093	0.119299	0.14687
					1122	0.0197093	0.121321	0.14255
					1123	0.0157674	0.12368	0.14471
					1124	0.0206948	0.12368	0.13823
					1125	0.014782	0.121995	0.130671
					1126	0.0206948	0.124017	0.124191
					1127	0.0177384	0.120984	0.116632
					1128	0.0157674	0.114918	0.115552
					1129	0.0157674	0.110874	0.102593

## Sheet: Fig. 3b
Ratios of testis weight (mg per pair) to body weight (g) of Mre11-cKO or controls.
		wt	Het	cHet	cKO
	1	5.9576	6.4718	7.3359	2.5177
	2	5.6883	6.7931	6.6461	2.0042
	3	6.5711	7.2671	6.5604	3.0527
	4	6.8365	6.3213	7.3545	2.3228
	5	6.6788	6.7822	7.0093	2.3888
	6	7.1481		5.7947	2.0736
	7	6.6788		5.7947	2.3459
	8	6.5845		6.8383	2.1589
	9	6.0506			1.8858
	10	8.7282			1.9338
	11	6.8398			2.3913
	12	7.3415			2.1444
	13	7.5304			2.5023
	14	6.0941			2.5372
	15	6.612			2.8747
	16	7.5492			2.8747
	17	6.7911			2.1367
	18	7.0101			2.1017
	mean	6.816	6.727	6.667	2.347
	SD	0.7045	0.3636	0.6095	0.3348
	Graphs plotted in Prism 9

## Sheet: Fig. 3c
Sperm counts of Mre11-cKO or controls.
		controls	cKO
	1	5115000	50350
	2	1015000	120375
	3	1350000	52250
	4	15500000	5625
	5	10368750	91125
	6	5875000	102375
	7	14937500
	8	14025000
	mean	8523281	70350
	SD	5975563	42135
	Graphs plotted in Prism 9

## Sheet: Fig. 3f
Spermatocyte stages based on SYCP3 staining of Mre11-cKO or control.
		Mre11-cKO (% of total cells)
		Exp.1	Exp.2	Exp.3	mean	SD
	Letonema	33.6634	20.5298	27.0833	27.0922	6.56679
	Zygonema	6.93069	4.63576	4.16667	5.24437	1.47911
	Zygonema-like	40.5941	37.7483	51.3889	43.2438	7.19596
	Pachynema	7.92079	24.5033	9.72222	14.0488	9.09859
	Diplonema	10.8911	12.5828	7.63889	10.3709	2.51266
		Mre11-wt (% of total cells)
		Exp.1	Exp.2	Exp.3	mean	SD
	Letonema	8.60215	4.41989	5.16129	6.06111	2.23161
	Zygonema	9.67742	11.0497	8.3871	9.70475	1.33152
	Zygonema-like	0	0	0	0	0
	Pachynema	38.7097	54.1436	53.5484	48.8006	8.74404
	Diplonema	43.0108	30.3867	32.9032	35.4336	6.68157
	Graphs plotted in Prism 9

## Sheet: Fig. 3g
RPA2 focus numbers of Mre11-cKO or control.
		Leptonema		Zygonema/Zygonema-like		Pachynema
		wt	Mre11-cKO	wt	Mre11-cKO	wt	Mre11-cKO
	1	95	15	325	16	9	104
	2	225	25	279	14	103	109
	3	134	97	264	16	5	49
	4	47	18	237	197	74	133
	5	113	22	289	12	72	115
	6	103	120	311	7	3	54
	7	229	7	242	227	152	22
	8	283	6	273	241	148	95
	9	201	10	308	27	88	103
	10	195	14	298	183	9	140
	11	217	15	242	20	26	8
	12	76	74	300	13	112	26
	13	123	5	310	189	41	127
	14	183	13	327	0	53	69
	15	202	4	269	8	134	116
	16	166	13	307	183	152	32
	17	195	8	292	83	146	17
	18	83	10	303	9	124	82
	19	92	10	297	14	118	7
	20	41	28	265	23	130	99
	21	211	14	255	235	148	5
	22	211	3	138	225	7	121
	23	40	27	280	133	139	148
	24	70	31	269	147	156	31
	25	125	21	177	63	69	174
	26	161	21	194	202	25	9
	27	125	6	159	14	136	30
	28	132	4	219	234	8	43
	29	122	19	220	19	67	54
	30	226	8	292	21	161	104
	31	229	7	257	16	87	19
	32	220	32	268	11	12	5
	33	136	276	230	23	154	4
	34	165	7	242	16		84
	35	207	4	224	10		12
	36	252	30	223	14		151
	37	250	42	214	16		110
	38	96	23	215	9		103
	39	120	6	173	207
	40	141	14	279	22
	41	258		244	255
	42			194	315
	43			202	9
	44			251	16
	45			248	30
	46			218
	47			203
	48			241
	49			146
	50			204
	51			291
	52			134
	53			273
	54			238
	55			205
	56			280
	57			308
	58			275
	median	161	14	253	21	88	75.5
	mean	158.5	27.73	248.6	83.2	86.91	71.42
	SD	65.22	47.02	47.96	96.04	56.64	50.74
	Graphs plotted in Prism 9

## Sheet: Fig. 4b
MRE11 protein stability, by western blot, in Mre11-cHN adult mice.
								The blot was cut into three pieces for MRE11 (top left), CtIP (top right), and tubulin (bottom) antibodies.
								For the source data presentation, chemiluminescence signal images were overlayed with the blot membrane picture that was taken in colometric mode to detect the size marker.

[truncated: 32 more sheets: Fig. 4f, Fig. 4g, Fig. 4h, Fig. 4i, Fig. 4l, Fig. 4j, Fig. 4o, Fig. 5f and 5h, Fig. 6d, Fig. 7c, Fig. 7e, Fig. 7f, Fig. 7g, Fig. 7h, Fig. 7i, Suppl.Fig. 2b, Suppl.Fig. 2c, Suppl.Fig. 3c, Suppl.Fig. 4i, Suppl.Fig. 4j …]
